# Supplementary material for: The Spread of Non-Evidence-Based Health Claims on Social Media: The Case of #Mouthtape on Instagram, a Cross-Sectional Study
Source: Dent J (Basel). 2026 Jul 8;14(7):418. doi: 10.3390/dj14070418 (PMC13408839; doi:10.3390/dj14070418)
Supplement: Supplementary file 1 [file dentistry-14-00418-s001.zip]

Archive with 2 entries (2 files):
- dentistry-4221377-Supplementary Methods S1.pdf
- dentistry-4221377-Supplementary Methods S2.pdf
